# Supplementary material for: Genome-Wide Association Study Identifies Resistance Loci for Bacterial Blight in a Collection of Asian Temperate Japonica Rice Germplasm
Source: Int J Mol Sci. 2023 May 16;24(10):8810. doi: 10.3390/ijms24108810 (PMC10218538; doi:10.3390/ijms24108810)
Supplement: Supplementary file 1 [file ijms-24-08810-s001.zip]

Archive with 4 entries (4 files):
- Figures S1-S7.pdf
- Table S1.xlsx
- Table S2.xlsx
- Table S3.xlsx
