# Supplementary material for: Genome-Wide Association Study Identifies Resistance Loci for Bacterial Blight in a Collection of Asian Temperate Japonica Rice Germplasm
Source: Int J Mol Sci. 2023 May 16;24(10):8810. doi: 10.3390/ijms24108810 (PMC10218538; doi:10.3390/ijms24108810)
Supplement: Supplementary file 1 [file ijms-24-08810-s001.zip › Table S1.xlsx]

## Sheet: Table S1
Table S1. Distribution of SNPs on rice chromosomes.
Chromosome	Start (bp)	End (bp)	Size (Mb)	No. of markers	Average distance (bp)
1	31071	43256202	43.2251	3531	12241.6
2	9619	35935585	35.926	3063	11729
3	25257	36340325	36.3151	2194	16552
4	6958	35462720	35.4558	1554	22815.8
5	4264	29831609	29.8273	2812	10607.2
6	294450	31236749	30.9423	3011	10276.4
7	10802	29656183	29.6454	1480	20030.7
8	17010	28438367	28.4214	2594	10956.6
9	38508	22803334	22.7648	963	23639.5
10	56673	23159398	23.1027	1966	11751.1
11	2445	28997015	28.9946	2965	9778.94
12	1470	27525281	27.5238	2214	12431.7
Total			372.849	28347	13128.2
