# Supplementary material for: Genome-Wide Association Study Identifies Resistance Loci for Bacterial Blight in a Collection of Asian Temperate Japonica Rice Germplasm
Source: Int J Mol Sci. 2023 May 16;24(10):8810. doi: 10.3390/ijms24108810 (PMC10218538; doi:10.3390/ijms24108810)
Supplement: Supplementary file 1 [file ijms-24-08810-s001.zip › Table S2.xlsx]

## Sheet: Table S2
Table S2. 359 rice accessions used in this study and phenotypic data.
Accession name	Type	Geographic origin	C2		V		P6
			Resistance level	LL (cm)	Resistance level	LL (cm)	Resistance level	LL (cm)
Dangyugeng 8	Improved variety	Anhui,China	R	0.65	R	2.5	S	19
Handao 297	Improved variety	Beijing,China	S	15.75	MS	11.9167	MS	10.5833
Handao 348	Improved variety	Beijing,China	MS	13.5	S	20	S	22.4
Zupei 126	Improved variety	Beijing,China	S	15.75	S	17.1111	S	23.2
Han 128	Improved variety	Beijing,China	S	21.5	R	1.83333	S	23.5167
D29	Improved variety	Beijing,China	MS	13.25	S	19	S	24.7833
D180	Improved variety	Beijing,China	MS	11	S	18.5	S	25.7667
LB-37-13	Improved variety	Beijing,China	MS	13.25	S	19.5833	S	27.7
Ba 1	Improved variety	Beijing,China	S	16	S	22.25	S	29.65
Han 209	Improved variety	Beijing,China	S	18	S	21.1667	S	29.9167
Han 526	Improved variety	Beijing,China	S	NA	R	4.67	S	NA
Bigeng 42	Improved variety	Guizhou,China	S	23.5	S	18.2222	S	20.5
Kenyu 2	Improved variety	Hebei,China	MS	13.25	MS	12.3333	S	19.6167
Xiaohuangdao	Landrace	Hebei,China	S	39.5	S	23.5	S	20.375
Kenyu 38	Improved variety	Hebei,China	S	16.5	S	19.2778	S	23
Kendao 2017	Improved variety	Hebei,China	MS	11.375	MS	12.7222	S	25.7
Xin 90-3	Improved variety	Hebei,China	MS	13.75	MS	14.8333	S	28.2833
Longhuadahongpao	Landrace	Hebei,China	S	32.1	S	26.5556	S	35.0833
Dongnong 421	Improved variety	Heilongjiang,China	MS	13	MS	12.6667	S	15.5
Songgeng 16	Improved variety	Heilongjiang,China	S	16	MS	11.125	S	16.5
Longdao 4	Improved variety	Heilongjiang,China	MS	14.5	S	21.5	S	17.5
Heigeng 2	Improved variety	Heilongjiang,China	S	16.375	S	20.1667	S	17.88
Longdao 12	Improved variety	Heilongjiang,China	MS	10.5	S	15.1667	S	18.3
Munian 4	Improved variety	Heilongjiang,China	S	15.2	S	27.5	S	18.375
Songnian 1	Improved variety	Heilongjiang,China	S	15.1667	S	24.6667	S	18.7
Songgeng 12	Improved variety	Heilongjiang,China	S	16.8	S	20.1667	S	19.6667
Song 13-659	Improved variety	Heilongjiang,China	MR	9.875	MS	11.25	S	19.9167
Longdao 9	Improved variety	Heilongjiang,China	S	20.5	S	25	S	20
Songgeng 19	Improved variety	Heilongjiang,China	S	18.5	S	19.6667	S	20.3333
Longdao 10	Improved variety	Heilongjiang,China	MS	13.25	S	16.1667	S	20.5833
Dongnong 425	Improved variety	Heilongjiang,China	MS	14	S	21.75	S	20.75
Punian 6	Improved variety	Heilongjiang,China	S	15.75	S	16.6667	S	20.9167
Mudanjiang 28	Improved variety	Heilongjiang,China	S	24.5	S	17.3333	S	21.6667
Mudanjiang 19	Improved variety	Heilongjiang,China	S	15	MS	13.9	S	22
Beidao1	Improved variety	Heilongjiang,China	S	17.2	S	23.6667	S	22.0833
Songgeng 3	Improved variety	Heilongjiang,China	MS	14.875	MS	13.6667	S	22.3333
Longnuo 1	Improved variety	Heilongjiang,China	MS	13.5	S	25.3333	S	22.4167
Longdao 7	Improved variety	Heilongjiang,China	S	23.375	MS	12	S	22.6667
Dongnong 423	Improved variety	Heilongjiang,China	MS	12.75	S	16.6667	S	22.75
Hejiang 10	Improved variety	Heilongjiang,China	S	24.25	S	25.1667	S	22.75
Heinuo 1	Improved variety	Heilongjiang,China	S	19.25	S	18.6667	S	22.875
Songgeng 13	Improved variety	Heilongjiang,China	S	20	S	28	S	22.9167
Longgeng 15	Improved variety	Heilongjiang,China	S	19.25	S	24.1667	S	23.25
Longgeng 46	Improved variety	Heilongjiang,China	S	22.7	MS	14	S	23.5
Ken 82-575	Improved variety	Heilongjiang,China	S	18.5	S	17.4444	S	23.5
Dongnong 422	Improved variety	Heilongjiang,China	S	18.25	S	24.5	S	23.9167
Mudanjiang 17	Improved variety	Heilongjiang,China	MS	13.875	MS	13.1111	S	24
Hejiang 20	Improved variety	Heilongjiang,China	MS	14.5	S	23.5	S	24.3
Dongnong 413	Improved variety	Heilongjiang,China	MS	13	S	15.5	S	24.75
Longnuo 2	Improved variety	Heilongjiang,China	S	15.1	S	18.75	S	24.8333
Suigeng 4	Improved variety	Heilongjiang,China	MS	11.75	S	18	S	24.9167
Longgeng 7	Improved variety	Heilongjiang,China	R	2.5	S	23.9167	S	24.9167
Longgeng 4131	Improved variety	Heilongjiang,China	MS	11.2	S	22.5	S	25.1
Longgeng 27	Improved variety	Heilongjiang,China	S	22.1	S	20	S	25.1667
Suigeng 13	Improved variety	Heilongjiang,China	S	20	S	25.6667	S	25.3333
Longdao 1	Improved variety	Heilongjiang,China	S	23.4	S	17.3333	S	25.5833
Longgeng 1	Improved variety	Heilongjiang,China	MS	12.25	S	22.1667	S	25.6667
Longgeng 2	Improved variety	Heilongjiang,China	S	25	S	28.1111	S	25.7
Suigeng 3	Improved variety	Heilongjiang,China	S	18.5	S	18.3	S	25.9167
Suigeng 5	Improved variety	Heilongjiang,China	S	16.25	S	24	S	26
Mudanjiang 29	Improved variety	Heilongjiang,China	S	23	S	25.6667	S	26
Longdao 6	Improved variety	Heilongjiang,China	S	18.125	S	26.1667	S	26
Puxuan 10	Improved variety	Heilongjiang,China	S	18.125	S	24.1667	S	26.4667
Longgeng 6	Improved variety	Heilongjiang,China	MS	10	S	21	S	26.5
Longgeng 12	Improved variety	Heilongjiang,China	S	21.5	S	23.6667	S	26.6667
Suigeng 6	Improved variety	Heilongjiang,China	MS	11.75	S	24	S	27
Wuyoudao 3	Improved variety	Heilongjiang,China	S	20.75	S	27.6667	S	27.1667
Kennuo 2	Improved variety	Heilongjiang,China	S	18.375	S	20.5	S	27.2
Hejiang 17	Improved variety	Heilongjiang,China	S	28.5	S	26	S	27.25
Longxiangdao 1	Improved variety	Heilongjiang,China	MS	12.5	S	19	S	28.3333
Hejiang 19	Improved variety	Heilongjiang,China	MS	14.25	S	23.1667	S	28.3333
Songgeng 22	Improved variety	Heilongjiang,China	S	23.5	S	24.8333	S	29.1667
Hejiang 16	Improved variety	Heilongjiang,China	S	29.5	S	23.1667	S	29.5833
Wuyoudao 1	Improved variety	Heilongjiang,China	S	27	S	25.6	S	29.5833
Longgeng 10	Improved variety	Heilongjiang,China	S	17.25	S	25.25	S	30.0833
Hejiang 11	Improved variety	Heilongjiang,China	S	28	S	25.1667	S	31.125
Songgeng 18	Improved variety	Heilongjiang,China	S	18.5	S	21.5	S	31.5833
Xixuan 1	Improved variety	Heilongjiang,China	S	31.6667	S	38.2	S	32.375
Tangyuan 6	Landrace	Heilongjiang,China	S	41.6667	S	34.1667	S	34.6
Hejiang 1	Improved variety	Heilongjiang,China	MS	13.1667	S	24.5	S	36.26
Songgeng 9	Improved variety	Heilongjiang,China	S	22.25	S	22.3	S	36.3333
Piaohonggenniandao	Improved variety	Heilongjiang,China	S	32.6	S	27.1667	S	38.25
Shuijing 3	Improved variety	Henan,China	MS	12.75	S	16.5556	MS	10.3333
Zhenghan 10	Improved variety	Henan,China	MS	12.125	S	17	S	22.9167
Zhenghan 6	Improved variety	Henan,China	S	16.375	MS	14	S	34.35
Damaodao	Landrace	Neimenggu,China	MS	11	S	25.75	S	38.16
Yanggeng 282	Improved variety	Jiangsu,China	R	2	R	3.83333	MR	9.83333
Yanggeng 113	Improved variety	Jiangsu,China	R	1.5	MR	5.33333	MS	10.25
Suken 118	Improved variety	Jiangsu,China	R	0.5	R	4.08333	MS	10.4167
Nangeng 47	Improved variety	Jiangsu,China	R	1	R	2.75	MS	11.0833
Nangeng 52	Improved variety	Jiangsu,China	R	0.5	R	1.66667	MS	11.5
Yangeng 13	Improved variety	Jiangsu,China	MS	12.5	MS	12	MS	11.5
Yanggeng 3491	Improved variety	Jiangsu,China	R	0.5	R	4	MS	11.6667
Yandao 5206	Improved variety	Jiangsu,China	R	0.5	R	2.5	MS	11.9667
Zhendao 5262	Improved variety	Jiangsu,China	R	2.5	MS	12.625	MS	12.5
Suxiu 867	Improved variety	Jiangsu,China	R	1.875	R	4.66667	MS	12.5833
Sidao 785	Improved variety	Jiangsu,China	R	3	MR	5.83333	MS	12.7167
Nangeng 45	Improved variety	Jiangsu,China	R	0.1	R	3.88333	MS	13
Wu 9516	Improved variety	Jiangsu,China	R	1	R	1.91667	S	15
Liangeng 13228	Improved variety	Jiangsu,China	R	1.5	R	3.91667	S	15.15
Changgeng 10-6	Improved variety	Jiangsu,China	R	1.75	R	1.25	S	17.25
Xu 33202	Improved variety	Jiangsu,China	R	1.375	MR	8	S	18.5833
Changgeng 09-3	Improved variety	Jiangsu,China	R	0.625	R	4.36667	S	19.75
Changgeng 09-5	Improved variety	Jiangsu,China	R	1.25	R	1.5	S	23.25
Xin 108	Improved variety	Jiangsu,China	R	2.25	MR	5.98333	S	23.5
Zhendao 523	Improved variety	Jiangsu,China	R	1	R	3.5	S	25
Shengwunuo0146	Improved variety	Jiangsu,China	R	1.25	R	2.46667	S	27.75
Ninggeng 5	Improved variety	Jiangsu,China	R	2.625	S	35.1667	S	30
Jigeng 73	Improved variety	Jilin,China	S	20.25	MS	12.8333	MS	14.8333
Ji 85-21	Improved variety	Jilin,China	MS	13.3333	S	19.6667	S	16.5
Jinongda 858	Improved variety	Jilin,China	S	19.25	S	20.75	S	17
Jinuo 7	Improved variety	Jilin,China	S	17.25	MS	14	S	17.25
Fengyou313	Improved variety	Jilin,China	S	20.625	MS	10.5	S	17.75
Jinongda 838	Improved variety	Jilin,China	S	23	MS	13.8333	S	18.1667
Ji 90D33	Improved variety	Jilin,China	MR	5.125	MS	14	S	19.5
Jigeng 79	Improved variety	Jilin,China	S	22	MS	11.625	S	19.6667
Niandaozi	Landrace	Jilin,China	S	23.5	S	28.5	S	21.4167
Tongxi 927	Improved variety	Jilin,China	S	15.125	S	19.8333	S	21.55
Ji 9135	Improved variety	Jilin,China	S	19.5	S	19.6667	S	22
Tongnian 6	Improved variety	Jilin,China	MS	14.825	S	18.5	S	22.1667
Jigeng 69	Improved variety	Jilin,China	S	17	S	18.5	S	22.25
Jiudao 19	Improved variety	Jilin,China	S	19.25	MS	13.1667	S	23.125
Jilong 868	Improved variety	Jilin,China	S	23.125	MS	14.3333	S	23.5
Jiudao 26	Improved variety	Jilin,China	S	18.375	S	18.6667	S	23.5833
Tongyou 140	Improved variety	Jilin,China	S	22	MS	11.3333	S	23.75
Jigeng 88	Improved variety	Jilin,China	MS	11.75	S	18.3333	S	23.9167
Tonghe 66	Improved variety	Jilin,China	S	29.875	S	20	S	24
Jinongda 603	Improved variety	Jilin,China	S	30	S	24.3333	S	24.6667
Changbai 13	Improved variety	Jilin,China	MS	14.375	MS	14.6	S	24.75
Jigeng 509	Improved variety	Jilin,China	MS	14	S	17.6667	S	25
Jinmajingzu	Landrace	Jilin,China	S	22.875	S	31.1667	S	25.42
Jigeng 103	Improved variety	Jilin,China	S	21.25	S	20.9286	S	25.6667
Baigeng 1	Improved variety	Jilin,China	S	23.25	S	19	S	25.83
Wumangjingzu	Landrace	Jilin,China	S	22.375	MS	13.1111	S	25.8333
Tongnian 9	Improved variety	Jilin,China	S	18.35	S	18	S	26
Hongmaodao	Landrace	Jilin,China	S	20.75	S	24.1667	S	26.1
Fengyou320	Improved variety	Jilin,China	S	26.75	S	23.6667	S	26.25
Jigeng 68	Improved variety	Jilin,China	S	18.25	S	22.3333	S	26.3333
Fengnian 7	Improved variety	Jilin,China	S	18	MS	14	S	26.375
Jigeng 102	Improved variety	Jilin,China	S	24.75	S	19.8333	S	26.5
Luda 166	Improved variety	Jilin,China	S	22.7	S	27.5	S	26.5
Fengyou306	Improved variety	Jilin,China	S	23.5	R	3.25	S	26.75
Jupeiqingxiangnuo	Improved variety	Jilin,China	S	18	S	26.3333	S	27.2
Jite 610	Improved variety	Jilin,China	S	20.5	S	24.8333	S	27.25
Ji 87-12	Improved variety	Jilin,China	MS	10.625	S	17.6667	S	28.25
Jinian 5	Improved variety	Jilin,China	S	23	S	23.1667	S	29.5
Xingguo	Landrace	Jilin,China	S	47	S	35.3333	S	29.6833
Ji 90-105	Improved variety	Jilin,China	MS	10.5	MS	12.5	S	29.75
Changbai 25	Improved variety	Jilin,China	S	20.125	S	18.25	S	30
Changchunwumang	Landrace	Jilin,China	S	22.5	S	29.8333	S	30.3
Ji 87-2	Improved variety	Jilin,China	MS	11.625	MS	11.3333	S	30.5
Jinongda 878	Improved variety	Jilin,China	MS	12.75	S	22.6667	S	30.75
Tongxi 12	Improved variety	Jilin,China	MS	13.75	MS	13	S	31.5
Changbai 10	Improved variety	Jilin,China	S	20.675	S	17.1667	S	31.5
Fengyou205	Improved variety	Jilin,China	S	24.5	S	16.3333	S	31.875
Jigeng 80	Improved variety	Jilin,China	S	31.2	S	21.9286	S	32.625
Tianandao	Landrace	Jilin,China	S	24.875	S	28	S	34.55
Changbai 11	Improved variety	Jilin,China	S	19.8	S	20.6667	S	35
Changbai 19	Improved variety	Jilin,China	MS	10.25	S	21.3333	S	35.5
Ji 9103	Improved variety	Jilin,China	MS	10.5	S	26.1667	S	35.5
Changbai 22	Improved variety	Jilin,China	MS	11.875	S	16	S	37.5
Changbai 12	Improved variety	Jilin,China	S	19.425	S	24.1667	S	39.5
Tonghe 833	Improved variety	Jilin,China	S	24	MS	14.6667	S	40
Chanbai 9	Improved variety	Jilin,China	S	15	S	18.5	S	40.5
Yuanzi 1	Landrace	Jilin,China	S	24.75	S	24	S	41.2
Hongmaodaozi	Landrace	Jilin,China	S	22.6	S	33.6667	S	41.74
Fu 105	Improved variety	Liaoning,China	MR	5.25	MS	10	MR	5.75
Yangeng 218	Improved variety	Liaoning,China	MS	11.5	S	17.0833	MR	7.5
Liaogeng 433	Improved variety	Liaoning,China	MS	12	MS	11.7778	MS	12.3333
Danxingdao 2	Improved variety	Liaoning,China	MR	8.05	S	15	S	15.6
Han 152	Improved variety	Liaoning,China	MS	11.125	MS	12	S	16.3333
Liaohe 5	Improved variety	Liaoning,China	S	16.875	S	22	S	16.725
Shennong 8718	Improved variety	Liaoning,China	MS	14	S	18.5	S	17
Yangeng 48	Improved variety	Liaoning,China	MS	10	MS	10.625	S	17.75
Tiegeng 1	Improved variety	Liaoning,China	S	15.75	S	16.3333	S	18.5
Qingxuan 1	Improved variety	Liaoning,China	S	15	S	16.8333	S	18.75
Huageng 1416	Improved variety	Liaoning,China	S	17.35	S	21.1667	S	18.8333
Shennongxiangnuo 1	Improved variety	Liaoning,China	MS	12.5	MS	13.8889	S	19
Yangeng 16	Improved variety	Liaoning,China	MS	14.25	S	17.3333	S	19.2
Dasa 52	Landrace	Liaoning,China	MR	9.66667	S	19.5	S	19.44
Liaoxing 5	Improved variety	Liaoning,China	MS	13.625	S	16	S	19.5
Liaogeng 326	Improved variety	Liaoning,China	MS	11.5	S	15.4444	S	19.75
Xiaopinbei	Landrace	Liaoning,China	S	16.6667	S	15.5	S	19.8
Shennong 2100	Improved variety	Liaoning,China	MS	11	MS	11.6667	S	20.15
Fugeng 3	Improved variety	Liaoning,China	MR	7.375	S	15.3333	S	20.25
Jindao324	Improved variety	Liaoning,China	S	17.375	S	26	S	20.3333
Yingchun 2	Improved variety	Liaoning,China	MR	8.75	MS	14.25	S	20.375
Dangeng 8	Improved variety	Liaoning,China	S	19.8333	MS	10.7778	S	20.5
Gangyu 6	Improved variety	Liaoning,China	MS	14.625	MS	12.8333	S	20.5
Han 72	Improved variety	Liaoning,China	MS	14.75	MS	14.25	S	20.5333
Xujijiamu	Landrace	Liaoning,China	MS	12.8333	MS	14	S	20.85
Beiyuruanxiang 1	Improved variety	Liaoning,China	MR	9.45	S	19.5	S	21
Fuhe 5	Improved variety	Liaoning,China	S	15.75	MS	11.5556	S	21.25
Liaonong 938	Improved variety	Liaoning,China	S	15.6667	MS	13.0556	S	21.5
Liaoxing 1	Improved variety	Liaoning,China	MR	5.125	MS	12.1667	S	21.75
Yangengnuo 66	Improved variety	Liaoning,China	MR	9.75	MS	12.9143	S	21.8333
Gangyu 131	Improved variety	Liaoning,China	S	20.625	S	20.7143	S	21.8333
Qianchonglang	Improved variety	Liaoning,China	MS	12.5	S	17.1667	S	22.1
Xiangyu 3	Improved variety	Liaoning,China	S	19.5	S	21	S	22.25
Shendao 1	Improved variety	Liaoning,China	S	18.5	S	23.5556	S	22.25
Shennong 8801	Improved variety	Liaoning,China	MS	10.75	S	33.8889	S	22.25
Yangeng 98	Improved variety	Liaoning,China	MR	6.75	MS	12.1667	S	22.5
Liaohan 109	Improved variety	Liaoning,China	S	19.25	S	19.1667	S	22.5
Liaoxing 21	Improved variety	Liaoning,China	MR	9.375	S	18.2222	S	24
Yangeng 927	Improved variety	Liaoning,China	S	15.75	S	18.6667	S	24.0833
Liaoyannuo 10	Improved variety	Liaoning,China	S	16	MS	13.2857	S	24.5
Yangeng 456	Improved variety	Liaoning,China	S	16.5	S	15.1667	S	24.5
Shen 191	Improved variety	Liaoning,China	MS	12	S	16	S	24.5
Shendao 3	Improved variety	Liaoning,China	MS	13.375	MS	11.8333	S	25.25
Dongzhuang 1018	Improved variety	Liaoning,China	MR	9.125	S	15.5	S	26
Weiguo	Landrace	Liaoning,China	S	18.3333	S	16.6667	S	26.125
Liaoyannuo	Improved variety	Liaoning,China	S	16.25	MS	13.5	S	27
Liaoxing 15	Improved variety	Liaoning,China	MS	14	S	18.2778	S	27
Liaoxing 2	Improved variety	Liaoning,China	MS	14.75	MS	11.6111	S	27.25
Xiangfeng 00-93	Improved variety	Liaoning,China	MS	11.375	MS	10.6667	S	27.5
Shennong 702	Improved variety	Liaoning,China	S	18.75	S	31.8889	S	27.5
Yangeng 34	Improved variety	Liaoning,China	MR	5.25	MS	11.5	S	29
Jindao 106	Improved variety	Liaoning,China	MS	14.875	S	18.3333	S	29
Liaohan 403	Improved variety	Liaoning,China	S	21.75	S	18.3333	S	29
Shennong 87-913	Improved variety	Liaoning,China	MS	12.625	S	15.4167	S	29.4
Liaoyan 282	Improved variety	Liaoning,China	MS	14.75	S	21.4444	S	29.5
Fuhe 6	Improved variety	Liaoning,China	MS	14.625	S	20.7778	S	31.25
Shendao 5	Improved variety	Liaoning,China	S	19.875	S	27.4444	S	32
Liaogeng 337	Improved variety	Liaoning,China	MR	7.95	S	17.6667	S	32.25
Qiaorungeng 9	Improved variety	Liaoning,China	S	16.2	S	20.1667	S	32.25
Jingzu	Landrace	Liaoning,China	S	16.25	S	21.3333	S	32.85
Ying 8433	Improved variety	Liaoning,China	S	18.375	S	17.5	S	33
Zhuanyu 3	Improved variety	Liaoning,China	S	30.1	S	16.25	S	33.25
Liaoyan 283	Improved variety	Liaoning,China	MS	13.5	S	18.8	S	33.25
Xinbin 1	Improved variety	Liaoning,China	S	17.5	S	20.7857	S	33.25
Gangyu 129	Improved variety	Liaoning,China	S	16.8	MS	13.3333	S	34
Hongguangtou	Landrace	Liaoning,China	S	36.6667	S	29.5	S	34.95
Liaoyan 166	Improved variety	Liaoning,China	S	15.25	S	20.5	S	35.5
Dongxuan 2	Improved variety	Liaoning,China	S	17.6667	S	20.75	S	35.75
Tiegeng 16	Improved variety	Liaoning,China	S	15.625	S	18.8333	S	36.75
Liaoxing 3	Improved variety	Liaoning,China	MR	7.5	S	16.6667	S	38.5
Meifeng 1	Improved variety	Liaoning,China	S	21.125	S	15.1111	S	39.5
Hannuo 303	Improved variety	Liaoning,China	S	20	S	22.1667	S	40
Jie 15	Improved variety	Ningxia,China	S	23.1667	S	15.3333	S	19.95
Junkai 743	Improved variety	Ningxia,China	S	22	MS	10.9167	S	20.525
15HJW-18	Improved variety	Ningxia,China	S	19.375	S	15.3333	S	21.4333
2011QX-330	Improved variety	Ningxia,China	S	25.5	S	26.5	S	22.3167
Ningzi 784	Improved variety	Ningxia,China	MS	12.25	MS	11.8333	S	22.775
Ninggeng 23	Improved variety	Ningxia,China	S	18.5	MS	14.75	S	23.5
Ninggeng 26	Improved variety	Ningxia,China	MR	9.25	S	22.25	S	23.75
Ninggeng 56	Improved variety	Ningxia,China	MS	13.125	S	18.4	S	24.15
Ninggeng 25	Improved variety	Ningxia,China	S	18	S	21.3333	S	25
78-1190	Improved variety	Ningxia,China	S	15.3333	S	18.6	S	25.5
Ningda 12956	Improved variety	Ningxia,China	S	16.5	S	20	S	27.35
Hua 126	Improved variety	Ningxia,China	S	24.25	S	31.1667	S	28.25
Hua 130	Improved variety	Ningxia,China	S	24	S	18.1667	S	30
Ninggeng 37	Improved variety	Ningxia,China	S	21.5	S	17.8333	S	30.3333
Ningnuo 6	Improved variety	Ningxia,China	S	28.1	S	23.1667	S	31.1667
Ninggeng 29	Improved variety	Ningxia,China	S	26	S	23.8333	S	31.75
Shendao285	Improved variety	Shandong,China	R	0.75	MS	12.5	S	22
Haiyanghandao	Landrace	Shandong,China	MS	14	S	32	S	22.5
Xiaobaitun	Landrace	Shandong,China	MS	14.375	S	20.3333	S	41.2
Xinnonggen 5	Improved variety	Xinjiang,China	MR	6.375	S	15.8333	S	23.3333
Hupiheimangdao	Landrace	Xinjiang,China	S	28	S	45.6667	S	34.3333
Hexi 22	Improved variety	Yunnan,China	S	15.875	MS	13.5	S	15.5
Fendao 17	Improved variety	Yunnan,China	S	15.2	S	19.8333	S	24.5
Yungengyou 8	Improved variety	Yunnan,China	S	15.75	MS	14.5556	S	26.5
Jingengyou 1	Improved variety	Yunnan,China	S	20.75	S	21.1111	S	29.25
Yungengyou 5	Improved variety	Yunnan,China	S	19.75	S	19.3333	S	30
Jianggengyou 3	Improved variety	Yunnan,China	MR	9.375	MS	14.5556	S	31.25
Yunleng 14	Improved variety	Yunnan,China	S	18.25	S	20.1667	S	31.5
Yunleng 25	Improved variety	Yunnan,China	S	27.65	S	31.6667	S	31.5
Jing 16 pin10	Improved variety	Yunnan,China	S	25.7	S	20.4444	S	32
Fendao 22	Improved variety	Yunnan,China	S	29.125	S	21	S	35
Yunleng 24	Improved variety	Yunnan,China	S	21.825	S	22.1667	S	36.5
Yungeng20	Improved variety	Yunnan,China	S	21.2	S	18	S	37
Xiugeng 16	Improved variety	Yunnan,China	S	17.875	MS	14.6667	S	38
Yunleng 22	Improved variety	Yunnan,China	S	17.875	S	19.6667	S	38
Yunleng 10	Improved variety	Yunnan,China	S	22.6	S	22	S	42.25
Pannong 1	Improved variety	Yunnan,China	S	35	S	20	S	42.5
CN77178	Improved variety	Zhejiang, China	S	21.475	S	26	S	29
Suihua	NA	Japan	MR	9.75	MS	10.1667	MS	10.8833
Ouu 856	NA	Japan	MR	8	S	15.5	MS	13.85
Hoa Chuixue	NA	Japan	S	19.25	MS	10.1667	MS	14.1667
Kasho	NA	Japan	MS	13.6	MS	12.5	S	15.4833
Huangjinqing	NA	Japan	MR	5.375	MS	10	S	15.55
Fujike 140	NA	Japan	MR	6.125	S	28.7	S	15.75
Sanju 33	NA	Japan	MS	14.25	MS	12.7222	S	15.8
Fujike 198	NA	Japan	S	25.5	MS	14.1667	S	15.9667
Yamagata 80	NA	Japan	S	31	S	16.1667	S	16.0333
Mitame no utsukushi-sa	NA	Japan	MS	12	S	19.6667	S	16.2167
Hatsuboshi	NA	Japan	MS	10.75	MS	14.3333	S	16.25
Hitomebore	NA	Japan	S	25	MS	13.6667	S	16.6167
Tadamitsu	NA	Japan	MR	9.75	S	16	S	16.85
Snowparl	NA	Japan	S	16.25	MS	14.5	S	16.9
Chondari	NA	Japan	MS	12.5	MS	13	S	17.2667
Fujike 138	NA	Japan	MR	8.375	S	20.6667	S	17.5
Chiyonishiki	NA	Japan	S	21.75	S	16.6667	S	17.68
Kyoto Asahi	NA	Japan	S	26.5	S	15.5	S	17.85
Ouu 837	NA	Japan	S	23	S	20.75	S	18.3167
Mengxiang	NA	Japan	S	16.5	MS	14.8333	S	18.3833
Takeshi Sei	NA	Japan	S	18.5	MS	14.8333	S	18.7
Selkparl	NA	Japan	MS	13.75	MS	14.5	S	18.8833
Aiguo	NA	Japan	S	17.5	S	26.75	S	19.2333
Odorikozo	NA	Japan	S	15	S	17.1667	S	19.4
Yusu 138	NA	Japan	MS	14.05	S	18.8333	S	20.25
Ouu 775	NA	Japan	S	18.5	MS	14.8	S	20.32
Kuraun	NA	Japan	S	21.5	S	17.5	S	20.5667
Yamagata 84	NA	Japan	S	22.25	S	18.5	S	20.5833
Hitachi 23	NA	Japan	S	17	S	16.8333	S	20.625
Ouu 839	NA	Japan	S	16	MS	14.5	S	20.7
Kuiku 131	NA	Japan	MS	11.63	S	18.1667	S	21
Toyonihiki	NA	Japan	S	21.5	S	18.25	S	21.1167
Shukufuku	NA	Japan	S	17.5	S	19.6667	S	21.45
Shunyo	NA	Japan	S	18.5	S	18.5	S	21.65
Koma Mai	NA	Japan	S	20.25	S	17.8333	S	21.7833
Te bunkatsu	NA	Japan	S	25	S	18.3333	S	21.7833
Riku132	NA	Japan	S	19.83	MS	11.1	S	22.05
Yanshouchuanshou	NA	Japan	S	22.25	S	17	S	22.2333
Qindai	NA	Japan	S	15.5	S	16.6875	S	23.0833
Deyucha	NA	Japan	S	19	MS	14.1667	S	23.25
Fujike 195	NA	Japan	S	18.25	S	17.3333	S	23.95
Wannian	NA	Japan	S	17.85	S	18.1667	S	24.05
Ouu 771	NA	Japan	S	18.5	S	26.8333	S	24.5667
Tsuribashi	NA	Japan	S	24.15	MS	12.5	S	24.8667
Ishikari shiraga	NA	Japan	S	23.75	S	22.5	S	25.0167
Riku hane	NA	Japan	S	30.5	S	28.8333	S	25.12
Meishanjin	NA	Japan	S	18.75	S	21	S	25.58
Satonoud	NA	Japan	MS	13.125	S	18.25	S	27
Xinyouzaosheng	NA	Japan	S	22	S	18.0833	S	31.25
Aomori 5	NA	Japan	S	25.6	S	23	S	32.5167
Yume no musubime	NA	Japan	S	17.125	MS	10.8333	S	34
Chaoandao	NA	Korea	MS	14.25	MS	13.9167	MS	14.35
Hualingdao	NA	Korea	S	17.75	S	20	S	15.5333
Nanyidao	NA	Korea	S	16	S	20.5	S	15.6833
Gaoshandao	NA	Korea	S	15	S	18.5	S	15.8
Huarongdao	NA	Korea	MS	12	R	0.5	S	15.9
Zhenweidao	NA	Korea	S	15.5	S	19.3333	S	16.0333
Huangjindao	NA	Korea	S	20.5	S	23.5	S	16.5
Dazhendao	NA	Korea	S	15	MS	13.8333	S	18.6333
Zhenfu 16	NA	Korea	MS	12.75	S	15.6667	S	18.8167
Zhenfu 22	NA	Korea	MS	14.75	S	18.8333	S	18.9833
Shanzhenweidao	NA	Korea	S	15.25	S	22.3333	S	19.2167
Nanzhendao	NA	Korea	S	15.25	S	21.8333	S	19.2667
Weiguangdao	NA	Korea	MS	13	MS	13	S	19.275
Shangweidao	NA	Korea	S	19.75	S	20.75	S	19.45
Fengweidao	NA	Korea	MS	11.75	MS	14.8333	S	19.6667
Yunweidao	NA	Korea	S	27	R	1	S	19.72
Zhenfu 28	NA	Korea	S	18.25	S	19.25	S	19.7667
Tieyuan 48	NA	Korea	S	17	S	18	S	19.86
Zhenfu 32	NA	Korea	S	20.25	S	22	S	20.2333
Taixingdao	NA	Korea	S	18.5	S	26.1667	S	21.55
Tieyuan 47	NA	Korea	S	16.75	S	20.6667	S	21.8667
Xizhendao	NA	Korea	S	18.5	S	17	S	21.8667
Pingyuandao	NA	Korea	MS	10.75	S	16	S	22.1167
Wanhudao	NA	Korea	S	22	S	18.5	S	22.28
Renyuedao	NA	Korea	MS	11.5	S	15.1667	S	22.3
Xuegengdao	NA	Korea	S	36	S	29.8333	S	22.45
Zhenpindao	NA	Korea	S	15	S	15.75	S	22.9333
Dachengdao	NA	Korea	MS	12.5	S	18.4167	S	23.1333
Zaoandao	NA	Korea	S	17.75	S	27	S	25.85
Yunguangdao	NA	Korea	S	24.5	S	21.1667	S	26.5167
Zhenfu 15	NA	Korea	S	17.5	S	20.5	S	27.0667
Xuexiangnuodao	NA	Korea	MS	11.75	S	18.5	S	28.375
The accessions resistant to C2 and V are showed in bold.
