# Supplementary material for: Genome-Wide Association Study Identifies Resistance Loci for Bacterial Blight in a Collection of Asian Temperate Japonica Rice Germplasm
Source: Int J Mol Sci. 2023 May 16;24(10):8810. doi: 10.3390/ijms24108810 (PMC10218538; doi:10.3390/ijms24108810)
Supplement: Supplementary file 1 [file ijms-24-08810-s001.zip › Table S3.xlsx]

## Sheet: Table S3
Table S3. Primers used in this study.
Name	Sequence (5'-3')	Purpose
gRT1	TGCAGCCTTCCTATAACACCgttttagagctagaaat	Construct CRISPR/Cas9 vector for LOC_Os11g47290
OsU6aT1	GGTGTTATAGGAAGGCTGCACggcagccaagccagca
TF	ATCTAACCTGCTGACCGGAC	Primers for sequencing LOC_Os11g47290 knockout lines
TR	GTCCGGTCAGCAGGTTAGAT
